# Supplementary material for: The Activation of Nrf2/HO-1 by 8-Epi-7-deoxyloganic Acid Attenuates Inflammatory Symptoms through the Suppression of the MAPK/NF-κB Signaling Cascade in In Vitro and In Vivo Models
Source: Antioxidants (Basel). 2022 Sep 7;11(9):1765. doi: 10.3390/antiox11091765 (PMC9495988; doi:10.3390/antiox11091765)
Supplement: Supplementary file 1 [file antioxidants-11-01765-s001.zip]

Archive with 1 entries (1 files):
- antioxidants-1880944-supplementary.pdf
